# Supplementary material for: Endophytic Fungi Co-Culture: An Alternative Source of Antimicrobial Substances
Source: Microorganisms. 2024 Nov 25;12(12):2413. doi: 10.3390/microorganisms12122413 (PMC11677400; doi:10.3390/microorganisms12122413)
Supplement: Supplementary file 1 [file microorganisms-12-02413-s001.zip]

Archive with 2 entries (2 files):
- Supporting Information Table S1.pdf
- Supporting Information Table S2.xlsx
