# Supplementary material for: Endophytic Fungi Co-Culture: An Alternative Source of Antimicrobial Substances
Source: Microorganisms. 2024 Nov 25;12(12):2413. doi: 10.3390/microorganisms12122413 (PMC11677400; doi:10.3390/microorganisms12122413)
Supplement: Supplementary file 1 [file microorganisms-12-02413-s001.zip › Supporting Information Table S2.xlsx]

## Sheet: Table S2
Table S2. Antimicrobial activity of compounds obtained from endophytic fungi co-culture (Table 1) against inhibited microorganisms.
Compounds vs. Microorganisms	Escherichia coli	Micrococcus luteus	Edwardsiella ictaluri	Vibrio alginolyticus	Vibrio parahaemolyticus	Aspergillus niger	Paecilomyces lilacinus	Nigrospora sphaerica	Penicillium digitatum	Bacillus subtilis	Staphylococcus aureus	Mucor hiemalis	Nigrospora oryzae	Irpex lacteus	Beauveria bassiana	Colletotrichum gloeosporioides	Fusarium oxysporum	Aspergillus fumigates	Penicillium janthinellum	Nigrospora sp.	Phomopsis sp.	Alternaria sp.	Penicillium polonicum	Trichoderma atroviride	Psathyrella subsingeri	Armillaria sp.	Erwinia carotovora	Cladosporium cladosporioides	Cladosporium sphaerospermum	Alternaria alternata	Salmonella typhimurium	Pseudomonas aeruginosa	Methicillin-resistant Staphylococcus aureus(MRSA)	Alternaria brassicae	Alternaria porri	Edwardsiella tarda	Physalospora piricola	Pseudomonas pyocyanea	Streptococcus pneumoniae	Enterococcus faecalis	Penicillium citrinum	Pantoea agglomerans
1	64	16	32	32	16
2			64	64	32
3			64	32
4	64		64	64
5	8	4	16	32	8
6	8	16	32	16	8
7						32
8							32
9								200	31.2
10										66.7	66.7	66.7
11		66.7
12													512	32	64	256	512
13													256	8	2	128	512
14													256	4	32	128	512
15													32	8	64	16	512
16													64	64	8	128	512
17													64	512	16	64	512
18													128	512	256	256	512
19													128	8	64	128	512
20													64	2	256	256	512
21													64	32	64	256	512
22													4	64	32	256	512	4
23													4	512	4	256	512
24													32	4	256	128	512
25													2	8	256	32	512
26													2	32	64	256	512
27													2	512	1	16	512
28																		1
29																		16	16	1	8	16
30																		256	64	1	8	256
31																		2	64	1	64	64
32										512			16	128.0 [61] / 64.0 [63]				1					16	16	32	64
33										512			64	128
34										512			512	256
35														64									16	16	8	32
36														64									32	32	16	64
37														128									32	16	32	32
38														64									8	32	32	16
39														256									16	32	16	128
40																											20.5
41																											30.4
42																											10.2
43										128			512		128
44																		1
45																		2
46																		32
47																		32
48																												5	10
49																												10	25
50																														32
51																														256
52																														2
53																														8
54																														8
55																														2
56																														4
57																														32
58																														1
59																														2
60																														32
61										12.5																					12.5	12.5	12.5
62																																12.5
63																																12.5
64	32										32																							64		64	64
65	32										64																							64		32	64
66	4										32																							8	64	16	16
67	1.4										1																											0.9
68	2										1.3																											1.7
71											50
72											100
73											25
74										53
75										8	2.0 - 4.0a																												4.0 - 8.0a	8
76																																							16
77										16	8																												4	8
78										8	4.0 - 8.0a																												2.0 - 4.0a	4
79											19.2
82											0.71 / 100.0
83						40.2 ± 1.2b																																			43.0 ± 1.6b
84						8.4 ± 0.7b																																			25.0 ± 1.1b
85						12.8 ± 0.8b																																			127.0 ± 1.3b
86						22.6 ± 0.3b																																			53.0 ± 1.5b
87																																										93.0 ± 1.6b
Caption
Black: Minimum Inhibitory Concentration (MIC) = μg.mL⁻¹
Green: MIC = μmol.L⁻¹ = μM
Blue: Thin-layer chromatography (TLC) diffusion method = μg
Orange: Disk diffusion assay = diameter of inhibition zone = cm
aThe experiment was repeated six times and showed variations in the depicted ranges
bThe MIC of the compounds was determined between the lowest concentration with no visible growth and the highest with detectable growth
